# Supplementary material for: A Visual and Rapid PCR Test Strip Method for the Authentication of Sika Deer Meat (Cervus nippon)
Source: Int J Mol Sci. 2025 Dec 24;27(1):191. doi: 10.3390/ijms27010191 (PMC12785597; doi:10.3390/ijms27010191)
Supplement: Supplementary file 1 [file ijms-27-00191-s001.zip]

Archive with 1 entries (1 files):
- ijms-4032120-supplementary.pdf
